# Supplementary material for: Pressure injury prevalence and characteristics in patients with COVID-19 admitted to acute inpatient rehabilitation unit
Source: Front Rehabil Sci. 2023 Apr 3;4:1058982. doi: 10.3389/fresc.2023.1058982 (PMC10106692; doi:10.3389/fresc.2023.1058982)
Supplement: Supplementary file 1 [file Datasheet1.csv]

record_id	redcap_event_name	sid	unk_1___1	unk_2___1	age	unk_3___1	gender	unk_4___1	race	unk_5___1	ethnicity	unk_6___1	ins_adm	unk_7___1	blood	unk_8___1	ht	unk_9___1	ht_meters	wt	unk_10___1	bmi	subject_id_and_demographics_complete	dx_date	unk_11___1	los_acute	unk_12___1	icu	unk_13___1	los_icu	unk_14___1	steroid	unk_15___1	suppress	unk_16___1	mech_vent	unk_17___1	mech_vent_type	unk_18___1	trach	unk_19___1	prone	unk_20___1	ecmo	unk_21___1	ecmo_start	unk_22___1	ecmo_dur	unk_23___1
3	baseline_retrospec_arm_1	1	0	0	66	0	1	0	6	0	2	0	4	0		1		1		80.2	0		2	4/9/2020	0	7	0	0	0		0	0	0	0	0	0	0		0		0	0	0	0	0		0		0
3	skin_project_arm_1
4	baseline_retrospec_arm_1	1	0	0	80	0	2	0	1	0	2	0	4	0		1	162.6	0	1.626	60.9	0	23.03436318	2	4/6/2020	1	10	0	0	0		0	0	0	0	0	0	0		0		0	0	0	0	0		0		0
4	skin_project_arm_1
5	baseline_retrospec_arm_1	1	0	0	57	0	2	0	2	0	2	0	3	0		1	157.5	0	1.575	86.1	0	34.70899471	2	3/14/2020	0	33	0	0	0		0	1	0	1	0	0	0		0		0	0	0	0	0		0		0
5	skin_project_arm_1
6	baseline_retrospec_arm_1	1	0	0	81	0	2	0	1	0	2	0	2	0		1	167.64	0	1.6764	87.5	0	31.13527806	2	3/24/2020	0	24	0	0	0		0	1	0	0	0	0	0		0		0	0	0	0	0		0		0
6	skin_project_arm_1
7	baseline_retrospec_arm_1	1	0	0	52	0	1	0	4	0	2	0	4	0		1	180.34	0	1.8034	88.7	0	27.27341301	2	4/13/2020	0	4	0	0	0		0	0	0	0	0	0	0		0		0	0	0	0	0		0		0
7	skin_project_arm_1
11	baseline_retrospec_arm_1	1	0	0	54	0	1	0	2	0	2	0	4	0	6	0	177.8	0	1.778	102.2	0	32.32863609	2	4/10/2020	0	11	0	1	0	2	0	0	0	0	0	1	0	1	0	0	0	0	0	0	0		0		0
11	skin_project_arm_1
12	baseline_retrospec_arm_1	1	0	0	77	0	1	0	1	0	2	0	4	0		1	172.7	0	1.727	71.2	0	23.87235799	2	4/13/2020	0	8	0	0	0		0	1	0	0	0	0	0		0		0	0	0	0	0		0		0
12	skin_project_arm_1
14	baseline_retrospec_arm_1	1	0	0	59	0	2	0	6	0	1	0	4	0	1	0	157.48	0	1.5748	69	0	27.82263629	2	3/29/2020	0	24	0	1	0	16	0	1	0	0	0	1	0	1	0	0	0	0	0	0	0		0		0
14	skin_project_arm_1
15	baseline_retrospec_arm_1	1	0	0	67	0	1	0	6	0	1	0	4	0		1	175	0	1.75	62.3	0	20.34285714	2	3/16/2020	0	37	0	1	0	21	0	1	0	0	0	1	0	1	0	0	0	0	0	0	0		0		0
15	skin_project_arm_1
16	baseline_retrospec_arm_1	1	0	0	49	0	2	0	4	0	2	0	4	0		1	154.94	0	1.5494	59.2	0	24.66008694	2	4/4/2020	0	18	0	0	0		0	0	0	1	0	0	0		0		0	0	0	0	0		0		0
16	skin_project_arm_1
17	baseline_retrospec_arm_1	1	0	0	67	0	2	0	1	0	2	0	2	0	2	0	160.02	0	1.6002	75.1	0	29.32860489	2	4/8/2020	0	15	0	0	0		0	0	0	0	0	0	0		0		0	0	0	0	0		0		0
17	skin_project_arm_1
19	baseline_retrospec_arm_1	1	0	0	67	0	2	0	2	0	2	0	2	0		1	160	0	1.6	87.7	0	34.2578125	2	4/15/2020	0	8	0	0	0		0	1	0	0	0	0	0		0		0	1	0	0	0		0		0
19	skin_project_arm_1
20	baseline_retrospec_arm_1	1	0	0	74	0	1	0	4	0	2	0	4	0	3	0		1			1		2	3/28/2020	0	20	0	1	0	10	0	1	0	0	0	1	0	1	0	0	0	1	0	0	0		0		0
20	skin_project_arm_1
21	baseline_retrospec_arm_1	1	0	0	62	0	2	0	2	0	2	0	4	0	3	0	162.6	0	1.626	133.7	0	50.56969389	2	4/11/2020	0	14	0	0	0		0	0	0	0	0	0	0		0		0	0	0	0	0		0		0
21	skin_project_arm_1
22	baseline_retrospec_arm_1	1	0	0	71	0	1	0	6	0	1	0	2	0	1	0	175.3	0	1.753	82.3	0	26.78156816	1	4/16/2020	0	10	0	0	0		0	0	0	0	0	0	0		0		0	0	0	0	0		0		0
22	skin_project_arm_1
23	baseline_retrospec_arm_1	1	0	0	55	0	2	0	6	0	2	0	4	0	2	0	154.94	0	1.5494	51.1	0	21.28598721	1	3/23/2020	0	35	0	1	0	21	0	0	0	1	0	1	0	1	0	0	0	0	0	0	0		0		0
23	skin_project_arm_1
25	baseline_retrospec_arm_1	1	0	0	55	0	2	0	6	0	1	0	3	0	5	0	147.3	0	1.473	72	0	33.18386766	1	4/16/2021	0	12	0	1	0	2	0	1	0	1	0	0	0		0		0	0	0	0	0		0		0
25	skin_project_arm_1
26	baseline_retrospec_arm_1	1	0	0	64	0	2	0	1	0	2	0	2	0		1	160.02	0	1.6002	105.8	0	41.31779491	1	4/7/2020	0	21	0	1	0	11	0	0	0	0	0	1	0	1	0	0	0	0	0	0	0		0		0
26	skin_project_arm_1
27	baseline_retrospec_arm_1	1	0	0	57	0	1	0	4	0	2	0	4	0		1	172.72	0	1.7272	76.4	0	25.60991281	1	4/14/2020	0	27	0	1	0	17	0	1	0	0	0	1	0	1	0	0	0	0	0	0	0		0		0
27	skin_project_arm_1
28	baseline_retrospec_arm_1	1	0	0	35	0	1	0	6	0	2	0	5	0		1	167.64	0	1.6764	110	0	39.14149242	1	3/24/2020	0	34	0	1	0	23	0	1	0	1	0	1	0	1	0	0	0	1	0	0	0		0		0
28	skin_project_arm_1
29	baseline_retrospec_arm_1	1	0	0	36	0	1	0	4	0	2	0	3	0		1	175.3	0	1.753	107.4	0	34.94945833	1	4/6/2020	0	23	0	1	0	16	0	1	0	1	0	1	0	1	0	0	0	1	0	0	0		0		0
29	skin_project_arm_1
31	baseline_retrospec_arm_1	1	0	0	81	0	1	0	1	0	2	0	2	0	2	0	172.72	0	1.7272	104	0	34.86166142	1	4/11/2020	0	18	0	0	0		0	1	0	0	0	0	0		0		0	1	0	0	0		0		0
31	skin_project_arm_1
32	baseline_retrospec_arm_1	1	0	0	72	0	1	0	1	0	2	0	2	0	6	0		1			1		1	3/19/2020	0	41	0	1	0	28	0	1	0	0	0	0	0		0		0	0	0	0	0		0		0
32	skin_project_arm_1
34	baseline_retrospec_arm_1	1	0	0	83	0	2	0	1	0	2	0	2	0		1	154.94	0	1.5494	59.6	0	24.82670915	1	4/8/2020	0	21	0	0	0		0	1	0	0	0	0	0		0		0	1	0	0	0		0		0
34	skin_project_arm_1
36	baseline_retrospec_arm_1	1	0	0	81	0	1	0	2	0	2	0	2	0		1	175.3	0	1.753	92.1	0	29.97062488	1	4/28/2020	0	3	0	0	0		0	1	0	0	0	0	0		0		0	0	0	0	0		0		0
36	skin_project_arm_1
37	baseline_retrospec_arm_1	1	0	0	64	0	2	0	6	0	2	0	2	0		1	157.48	0	1.5748	61.4	0	24.75811403	1	5/1/2020	0	42	0	1	0	32	0	0	0	0	0	0	0		0		0	0	0	0	0		0		0
37	skin_project_arm_1
40	baseline_retrospec_arm_1	1	0	0	48	1	2	0	4	0	2	0	4	0		1	154.94	0	1.5494	92.8	0	38.65635251	1	4/9/2020	0	25	0	1	0	12	0	1	0	0	0	1	0	1	0	0	0	0	0	0	0		0		0
40	skin_project_arm_1
41	baseline_retrospec_arm_1	1	0	0	91	0	1	0	1	0	2	0	2	0		1	182.88	0	1.8288	59.1	0	17.67075293	2	4/29/2020	0	6	0	0	0		0	0	0	0	0	0	0		0		0	0	0	0	0		0		0
41	skin_project_arm_1
43	baseline_retrospec_arm_1	1	0	0	31	0	1	0	4	0	2	0	4	0	2	0	172.72	0	1.7272	130	0	43.57707677	2	4/22/2020	0	28	0	1	0		0	1	0	0	0	1	0	1	0	0	0	1	0	0	0		0		0
43	skin_project_arm_1
44	baseline_retrospec_arm_1	1	0	0	39	0	1	0	1	0	2	0	4	0		1	182.9	0	1.829	87.7	0	26.21634734	2	3/29/2020	0	40	0	1	0		1	1	0	0	0	1	0	1	0	1	0	1	0	0	0		0		0
44	skin_project_arm_1
45	baseline_retrospec_arm_1	1	0	0	47	0	1	0	6	0	2	0	4	0		1	170.2	0	1.702	76.2	0	26.30485183	2	4/9/2020	0	23	0	1	0	8	0	1	0	1	0	1	0	1	0	0	0	0	0	0	0		0		0
45	skin_project_arm_1
48	baseline_retrospec_arm_1	1	0	0	43	0	1	0	1	0	1	0	4	0		1	167.64	0	1.6764	109.7	0	39.0347429	2	3/31/2020	0	38	0	1	0	36	0	1	0	1	0	1	0	1	0	0	0	1	0	0	0		0		0
48	skin_project_arm_1
49	baseline_retrospec_arm_1	1	0	0	56	0	1	0	1	0	2	0	3	0		1		1		76.4	0		2	4/26/2020	0	13	1	0	0		0	1	0	1	0	0	0		0		0		1	0	0		0		0
49	skin_project_arm_1
50	baseline_retrospec_arm_1	1	0	0	70	0	1	0	6	0	2	0	4	0		1	167.64	0	1.6764	92.2	0	32.80768729	2	4/11/2020	0	28	0	1	0	18	0	1	0	1	0	1	0	1	0	0	0	1	0	0	0		0		0
50	skin_project_arm_1
51	baseline_retrospec_arm_1	1	0	0	57	0	1	0	1	0	2	0	5	1		1	170.2	0	1.702	64.3	0	22.19687628	1	3/26/2020	0	45	0	1	0	12	0	1	0	0	0	1	0	1	0	0	0	0	0	0	0		0		0
51	skin_project_arm_1
52	baseline_retrospec_arm_1	1	0	0	31	0	1	0	6	0	2	0	3	0		1	165.1	0	1.651	88.9	0	32.61426641	1	3/17/2020	0	55	0	1	0	40	0	0	0	0	0	1	0		1		0	0	0	1	0	3/27/2020	0	14	0
52	skin_project_arm_1
53	baseline_retrospec_arm_1	1	0	0	30	0	1	0	2	0	2	0	3	0		1	183	0	1.83	156.7	0	46.79148377	1	4/13/2020	0	25	0	1	0	14	0	0	0		0	1	0	1	0	0	0	0	0	0	0		0		0
53	skin_project_arm_1
54	baseline_retrospec_arm_1	1	0	0	68	0	1	0	2	0	2	0	2	0		1	175.26	0	1.7526	66.9	0	21.78013178	1	3/21/2020	0	51	0	1	0	31	1	0	0	0	0	1	0	1	0	1	0	0	0	0	0		0		0
54	skin_project_arm_1
55	baseline_retrospec_arm_1	1	0	0	61	0	1	0	2	0	2	0	2	0		1	167.64	0	1.6764	70.9	0	25.22847103	1	4/7/2020	0	37	0	0	0		0	1	0	1	0	0	0		0		0	0	0	0	0		0		0
55	skin_project_arm_1
56	baseline_retrospec_arm_1	1	0	0	57	0	2	0	6	0	2	0	4	0		1	170.18	0	1.7018	109	0	37.63651992	1	3/24/2020	0	50	0	1	0		1	1	0	0	0	1	0	1	0	1	0		1	0	0		0		0
56	skin_project_arm_1
57	baseline_retrospec_arm_1	1	0	0	60	0	1	0	2	0	2	0	3	0		1	162.56	0	1.6256	66.9	0	25.31621274	1	4/4/2020	0	38	0	0	0		0	1	0	1	0	1	0		1		0	0	0	0	0		0		0
57	skin_project_arm_1
58	baseline_retrospec_arm_1	1	0	0	62	0	2	0	6	0	2	0	4	0		1	157.48	0	1.5748	53.7	0	21.65326911	1	4/17/2020	0	26	0	0	0		0	0	0	1	0	0	0		0		0	0	0	0	0		0		0
58	skin_project_arm_1
59	baseline_retrospec_arm_1	1	0	0	69	0	1	0	1	0	2	0	2	0		1	185.42	0	1.8542	87.6	0	25.47950301	1	4/21/2020	0	24	0	0	0		0	0	0	0	0	0	0		0		0	0	0	0	0		0		0
59	skin_project_arm_1
60	baseline_retrospec_arm_1	1	0	0	54	0	1	0	6	0	1	0	3	0		1		1		76.8	0		1	4/23/2020	0	22	0	1	0	14	0	0	0	1	0	1	0	1	0	1	0	0	0	0	0		0		0
60	skin_project_arm_1
61	baseline_retrospec_arm_1	1	0	0	60	0	1	0	6	0	1	0	4	0		1	149.2	0	1.492	67.7	0	30.412423	1	3/23/2020	0	51	0	1	0	14	0	0	0	0	0	1	0	1	0	0	0	0	0	0	0		0		0
61	skin_project_arm_1
62	baseline_retrospec_arm_1	1	0	0	67	0	1	0	6	0	2	0	4	0		1	180.34	0	1.8034	96.8	0	29.76399526	2	4/24/2020	0	22	0	1	0	15	0	1	0	1	0	1	0	1	0	0	0	0	0	0	0		0		0
62	skin_project_arm_1
63	baseline_retrospec_arm_1	1	0	0	59	0	2	0	1	0	2	0	4	0	4	1	154.94	0	1.5494	69.2	0	28.82564217	2	3/20/2020	0	60	0	1	0	23	0	0	0	0	0	1	0	1	0	0	0	0	0	0	0		0		0
63	skin_project_arm_1
64	baseline_retrospec_arm_1	1	0	0	55	0	2	0	1	0	2	0	4	0		1	160.02	0	1.6002	78.4	0	30.61734519	2	4/1/2020	0	48	0	0	0		0	1	0	0	0	1	0	1	0	0	0	0	0	0	0		0		0
64	skin_project_arm_1
65	baseline_retrospec_arm_1	1	0	0	69	0	2	0	1	0	2	0	2	0	1	0		1			1		2	4/14/2020	0	46	0	0	0		0	0	0	0	0	0	0		0		0	0	0	0	0		0		0
65	skin_project_arm_1
66	baseline_retrospec_arm_1	1	0	0	59	0	1	0	1	0	2	0	4	0		1	190.5	0	1.905	93.3	0	25.70938475	2	4/24/2020	0	26	0	1	0	16	0	0	0	0	0	1	0	1	0	0	0	1	0	0	0		0		0
66	skin_project_arm_1
67	baseline_retrospec_arm_1	1	0	0	32	0	1	0	6	0	2	0	3	0	2	0	180.3	0	1.803	89.4	0	27.50084671	2	4/13/2020	0	33	0	1	0	24	0	0	0	1	0	1	0	1	0	0	0	1	0	0	0		0		0
67	skin_project_arm_1
68	baseline_retrospec_arm_1		0	0	58	0	2	0	6	0	2	0	3	0	2	0	72.6	0	0.726		1		2	4/7/2020	0	60	0	1	0		0	1	0	0	0	1	0	1	0	1	0	1	0	0	0		0		0
68	skin_project_arm_1
69	baseline_retrospec_arm_1		0	0	69	0	1	0	6	0	1	0	2	0	2	0	165.1	0	1.651	55.6	0	20.39767393	2	4/12/2020	0	47	0	1	0	43	0	0	0	1	0	1	0	1	0	1	0	0	0	0	0		0		0
69	skin_project_arm_1
70	baseline_retrospec_arm_1		0	0	77	0	1	0	2	0	2	0	2	0	1	0	175.3	0	1.753	98	0	31.89056719	2	3/28/2020	0	90	0	1	0	56	0	1	0	0	0	1	0	1	0	1	0	0	0	0	0		0		0
70	skin_project_arm_1
71	baseline_retrospec_arm_1		0	0	60	0	1	0	1	0	2	0	3	0	1	0	180.3	0	1.803	79.5	0	24.45545094	2	5/5/2020	0	23	0	1	0	19	0	1	0	0	0	1	0	2	0		0	1	0	0	0		0		0
71	skin_project_arm_1
72	baseline_retrospec_arm_1		0	0	62	0	1	0	1	0	2	0	4	0	2	0	175.26	0	1.7526	68	0	22.13825054	1	4/26/2020	0	22	0	1	0	25	0	0	0	0	0	1	0	2	0		0	0	0	0	0		0		0
72	skin_project_arm_1
73	baseline_retrospec_arm_1		0	0	68	0	2	0	6	0	2	0		0		0		0			0		1	3/29/2020	0		0		0		0		0		0	1	0		0		0		0		0		0		0
73	skin_project_arm_1
74	baseline_retrospec_arm_1		0	0	56	0	1	0	6	0	2	0		0		0		0			0		1		0		0		0		0		0		0		0		0		0		0		0		0		0
74	skin_project_arm_1
75	baseline_retrospec_arm_1		0	0	56	0	1	0	6	0	1	0		0		0		0			0		1		0		0	0	0		0		0		0		0		0		0		0		0		0		0
75	skin_project_arm_1
76	baseline_retrospec_arm_1		0	0	44	0	1	0	4	0	2	0		0		0		0			0		1	3/25/2020	0		0		0		0		0		0		0		0		0		0		0		0		0
76	skin_project_arm_1
77	baseline_retrospec_arm_1		0	0	62	0	1	0	1	0	2	0		0		0		0			0		1	3/24/2020	0		0		0		0		0		0		0		0		0		0		0		0		0
77	skin_project_arm_1
78	baseline_retrospec_arm_1		0	0	61	0	1	0	1	0	2	0		0		0		0			0		1	4/1/2020	0		0		0		0		0		0		0		0		0		0		0		0		0
78	skin_project_arm_1
79	baseline_retrospec_arm_1		0	0	54	0	1	0	6	0	2	0		0		0		0			0		1	4/1/2020	0		0		0		0		0		0		0		0		0		0		0		0		0
79	skin_project_arm_1
80	baseline_retrospec_arm_1		0	0	65	0	2	0	2	0	2	0		0		0		0			0		1	5/1/2020	0		0		0		0		0		0		0		0		0		0		0		0		0
80	skin_project_arm_1
81	baseline_retrospec_arm_1		0	0	33	0	1	0	2	0	2	0		0		0		0			0		1	4/23/2020	0		0		0		0		0		0		0		0		0		0		0		0		0
81	skin_project_arm_1
82	baseline_retrospec_arm_1		0	0	60	0	1	0	6	0	2	0		0		0		0			0		1	3/23/2020	0		0		0		0		0		0		0		0		0		0		0		0		0
82	skin_project_arm_1
83	baseline_retrospec_arm_1		0	0	43	0	2	0	6	0	1	0		0		0		0			0		1	4/6/2020	0		0		0		0		0		0		0		0		0		0		0		0		0
83	skin_project_arm_1
84	baseline_retrospec_arm_1		0	0	51	0	2	0	6	0	2	0		0		0		0			0		1	5/18/2020	0		0		0		0		0		0		0		0		0		0		0		0		0
84	skin_project_arm_1
85	baseline_retrospec_arm_1		0	0	42	0	2	0	4	0	2	0		0		0		0			0		1	4/22/2020	0		0		0		0		0		0		0		0		0		0		0		0		0
85	skin_project_arm_1
86	baseline_retrospec_arm_1		0	0	78	0	1	0	1	0	2	0		0		0		0			0		1	5/20/2020	0		0		0		0		0		0		0		0		0		0		0		0		0
86	skin_project_arm_1
87	baseline_retrospec_arm_1		0	0	61	0	1	0	1	0	2	0		0		0		0			0		1	5/5/2020	0		0		0		0		0		0		0		0		0		0		0		0		0
87	skin_project_arm_1
88	baseline_retrospec_arm_1		0	0	35	0	1	0	1	0	2	0		0		0		0			0		1		0		0		0		0		0		0		0		0		0		0		0		0		0
88	skin_project_arm_1
89	baseline_retrospec_arm_1		0	0	58	0	1	0	1	0	2	0		0		0		0			0		1	3/20/2020	0		0	1	0	87	0		0		0		0		0		0		0		0		0		0
89	skin_project_arm_1
90	baseline_retrospec_arm_1		0	0	67	0	2	0	4	0	2	0		0		0		0			0		1	3/28/2020	0		0		0		0		0		0		0		0		0		0		0		0		0
90	skin_project_arm_1
91	baseline_retrospec_arm_1		0	0	86	0	2	0	1	0	2	0		0		0		0			0		1	5/17/2020	0		0		0		0		0		0		0		0		0		0		0		0		0
91	skin_project_arm_1
92	baseline_retrospec_arm_1		0	0	71	0	1	0	1	0	1	0		0		0		0			0		1		0		0		0		0		0		0		0		0		0		0		0		0		0
92	skin_project_arm_1
93	baseline_retrospec_arm_1		0	0	47	0	1	0	4	0	2	0		0		0		0			0		1	4/29/2020	0		0		0		0		0		0		0		0		0		0		0		0		0
93	skin_project_arm_1
94	baseline_retrospec_arm_1		0	0	62	0	1	0	6	0	2	0		0		0		0			0		1		0		0		0		0		0		0		0		0		0		0		0		0		0
94	skin_project_arm_1
95	baseline_retrospec_arm_1		0	0		0		0		0		0		0		0		0			0		1	4/21/2020	0		0		0		0		0		0		0		0		0		0		0		0		0
95	skin_project_arm_1
96	baseline_retrospec_arm_1		0	0	47	0	1	0	6	0	2	0		0		0		0			0		1	4/4/2020	0		0		0		0		0		0		0		0		0		0		0		0		0
96	skin_project_arm_1
97	baseline_retrospec_arm_1		0	0		0		0		0		0		0		0		0			0		1		0		0		0		0		0		0		0		0		0		0		0		0		0
97	skin_project_arm_1
98	baseline_retrospec_arm_1		0	0	38	0	1	0	6	0	2	0		0		0		0			0		1	5/17/2020	0		0		0		0		0		0		0		0		0		0		0		0		0
98	skin_project_arm_1
99	baseline_retrospec_arm_1		0	0	69	0	1	0	1	0	2	0		0		0		0			0		1		0		0		0		0		0		0		0		0		0		0		0		0		0
99	skin_project_arm_1
100	baseline_retrospec_arm_1		0	0	61	0	1	0	4	0	2	0		0		0		0			0		1	4/3/2020	0		0		0		0		0		0		0		0		0		0		0		0		0
100	skin_project_arm_1
101	baseline_retrospec_arm_1		0	0	60	0	1	0	1	0	2	0		0		0		0			0		1	4/1/2020	0		0		0		0		0		0		0		0		0		0		0		0		0
101	skin_project_arm_1
102	baseline_retrospec_arm_1		0	0	54	0	1	0	6	0	1	0	2	0	2	0	164	0	1.64	63.3	0	23.53509816	2	4/1/2020	0		0		0		0		0		0		0		0		0		0		0		0		0
102	skin_project_arm_1
103	baseline_retrospec_arm_1		0	0	73	0	1	0	1	0	2	0		0		0		0			0		1	6/12/2020	0	10	0		0		0		0		0		0		0		0		0		0		0		0
103	skin_project_arm_1
104	baseline_retrospec_arm_1		0	0	58	0	1	0	4	0	2	0		0		0		0			0		1	6/24/2020	0	17	0		0		0		0		0		0		0		0		0		0		0		0
104	skin_project_arm_1
105	baseline_retrospec_arm_1		0	0	43	0	1	0	6	0	2	0		0		0		0			0		1	5/23/2020	0	28	0		0		0		0		0		0		0		0		0		0		0		0
105	skin_project_arm_1
106	baseline_retrospec_arm_1		0	0	58	0	2	0	2	0	2	0		0		0		0			0		1		0		0		0		0		0		0		0		0		0		0		0		0		0
106	skin_project_arm_1
107	baseline_retrospec_arm_1		0	0	48	0	1	0	4	0	2	0		0		0		0			0		1		0		0		0		0		0		0		0		0		0		0		0		0		0
107	skin_project_arm_1
108	baseline_retrospec_arm_1		0	0	45	0	1	0	4	0	2	0		0		0		0			0		1	6/19/2020	0	26	0		0		0		0		0		0		0		0		0		0		0		0
108	skin_project_arm_1
109	baseline_retrospec_arm_1		0	0	51	0	2	0	1	0	2	0		0		0		0			0		1	5/27/2020	0	58	0		0		0		0		0		0		0		0		0		0		0		0
109	skin_project_arm_1
110	baseline_retrospec_arm_1		0	0	43	0	1	0	1	0	2	0		0		0		0			0		1	6/17/2020	0	23	0		0		0		0		0		0		0		0		0		0		0		0
110	skin_project_arm_1
111	baseline_retrospec_arm_1		0	0	70	0	2	0	1	0	2	0		0		0		0			0		1	7/10/2020	0	14	0		0		0		0		0		0		0		0		0		0		0		0
111	skin_project_arm_1
112	baseline_retrospec_arm_1		0	0	55	0	1	0	2	0	2	0		0		0		0			0		1	4/24/2020	0	6	0		0		0		0		0		0		0		0		0		0		0		0
112	skin_project_arm_1
113	baseline_retrospec_arm_1		0	0	46	0	1	0	1	0	2	0		0		0		0			0		1	7/3/2020	0	7	0		0		0		0		0		0		0		0		0		0		0		0
113	skin_project_arm_1
114	baseline_retrospec_arm_1		0	0	48	0	2	0	6	0	2	0		0		0		0			0		1	5/29/2020	0	14	0		0		0		0		0		0		0		0		0		0		0		0
114	skin_project_arm_1
115	baseline_retrospec_arm_1		0	0	59	0	1	0	6	0	1	0		0		0		0			0		1	4/13/2020	0	10	0		0		0		0		0		0		0		0		0		0		0		0
115	skin_project_arm_1
116	baseline_retrospec_arm_1		0	0	69	0	1	0	6	0	2	0		0		0		0			0		1	5/18/2020	0	16	0	1	0		0	1	0		0	1	0	1	0		0		0		0		0		0
116	skin_project_arm_1
117	baseline_retrospec_arm_1		0	0	82	0	1	0	1	0	2	0		0		0		0			0		1	7/7/2020	0		0		0		0		0		0		0		0		0		0		0		0		0
117	skin_project_arm_1
118	baseline_retrospec_arm_1		0	0	66	0	1	0	1	0	2	0		0		0		0			0		1	5/13/2020	0	37	0		0		0		0		0		0		0		0		0		0		0		0
118	skin_project_arm_1
119	baseline_retrospec_arm_1		0	0	62	0	1	0	1	0	2	0		0		0		0			0		1	5/24/2020	0	40	0		0		0		0		0		0		0		0		0		0		0		0
119	skin_project_arm_1
120	baseline_retrospec_arm_1		0	0	62	0	1	0	6	0	2	0		0		0		0			0		1	5/28/2020	0	13	0		0		0		0		0		0		0		0		0		0		0		0
120	skin_project_arm_1
121	baseline_retrospec_arm_1		0	0	64	0	2	0	1	0	2	0		0		0		0			0		1	6/12/2020	0	14	0		0		0		0		0		0		0		0		0		0		0		0
121	skin_project_arm_1
122	baseline_retrospec_arm_1		0	0	70	0	1	0	6	0	1	0		0		0		0			0		1	5/26/2020	0	15	0		0		0		0		0		0		0		0		0		0		0		0
122	skin_project_arm_1
123	baseline_retrospec_arm_1		0	0	58	0	1	0	4	0	2	0		0		0		0			0		1	6/4/2020	0		0		0		0		0		0		0		0		0		0		0		0		0
123	skin_project_arm_1
124	baseline_retrospec_arm_1		0	0	50	0	2	0	1	0	2	0		0		0		0			0		1	6/5/2020	0	13	0		0		0		0		0		0		0		0		0		0		0		0
124	skin_project_arm_1
125	baseline_retrospec_arm_1		0	0	60	0	1	0	1	0	2	0		0		0		0			0		1	4/20/2020	0	9	0		0		0		0		0		0		0		0		0		0		0		0
125	skin_project_arm_1
126	baseline_retrospec_arm_1		0	0	59	0	1	0	4	0	2	0		0		0		0			0		1	5/29/2020	0	11	0		0		0		0		0		0		0		0		0		0		0		0
126	skin_project_arm_1
127	baseline_retrospec_arm_1		0	0		0		0	1	0	1	0		0		0		0			0		1	7/13/2020	0	8	0		0		0		0		0		0		0		0		0		0		0		0
127	skin_project_arm_1
128	baseline_retrospec_arm_1		0	0	74	0	1	0		0		0		0		0		0			0		1	6/18/2020	0	17	0		0		0		0		0		0		0		0		0		0		0		0
128	skin_project_arm_1
129	baseline_retrospec_arm_1		0	0	71	0	1	0	6	0	2	0		0		0		0			0		1	6/24/2020	0	14	0		0		0		0		0		0		0		0		0		0		0		0
129	skin_project_arm_1
130	baseline_retrospec_arm_1		0	0	58	0	1	0	6	0	1	0		0		0		0			0		1	5/28/2020	0	23	0		0		0		0		0		0		0		0		0		0		0		0
130	skin_project_arm_1
131	baseline_retrospec_arm_1		0	0	64	0	1	0	2	0	2	0		0		0		0			0		1	5/5/2020	0	11	0		0		0		0		0		0		0		0		0		0		0		0
131	skin_project_arm_1
132	baseline_retrospec_arm_1		0	0	55	0	1	0	6	0	1	0		0		0		0			0		1	6/22/2020	0	26	0		0		0		0		0		0		0		0		0		0		0		0
132	skin_project_arm_1
133	baseline_retrospec_arm_1		0	0	56	0	2	0	6	0	2	0		0		0		0			0		1	5/22/2020	0	28	0		0		0		0		0		0		0		0		0		0		0		0
133	skin_project_arm_1
134	baseline_retrospec_arm_1		0	0	51	0	2	0	6	0	2	0		0		0		0			0		1	5/5/2020	0		0		0		0		0		0		0		0		0		0		0		0		0
134	skin_project_arm_1
135	baseline_retrospec_arm_1		0	0	70	0	1	0	4	0	2	0		0		0		0			0		1		0		0		0		0		0		0		0		0		0		0		0		0		0
135	skin_project_arm_1
136	baseline_retrospec_arm_1		0	0	58	0	1	0	4	0	2	0		0		0		0			0		1	4/9/2020	0		0		0		0		0		0		0		0		0		0		0		0		0
136	skin_project_arm_1
137	baseline_retrospec_arm_1		0	0	42	0	1	0	6	0	2	0		0		0		0			0		1	6/26/2020	0	19	0		0		0		0		0		0		0		0		0		0		0		0
137	skin_project_arm_1
138	baseline_retrospec_arm_1		0	0	60	0	1	0	4	0	2	0		0		0		0			0		1	5/28/2020	0	8	0		0		0		0		0		0		0		0		0		0		0		0
138	skin_project_arm_1
139	baseline_retrospec_arm_1		0	0	58	0	1	0		0		0		0		0		0			0		1	5/29/2020	0	8	0		0		0		0		0		0		0		0		0		0		0		0
139	skin_project_arm_1
140	baseline_retrospec_arm_1		0	0	54	0	2	0	1	0	1	0		0		0		0			0		1	5/21/2020	0	18	0		0		0		0		0		0		0		0		0		0		0		0
140	skin_project_arm_1
141	baseline_retrospec_arm_1		0	0	72	0	1	0	1	0	2	0		0		0		0			0		1	5/15/2020	0	29	0		0		0		0		0		0		0		0		0		0		0		0
141	skin_project_arm_1
142	baseline_retrospec_arm_1		0	0	54	0	1	0	4	0	2	0		0		0		0			0		1	6/25/2020	0	15	0		0		0		0		0		0		0		0		0		0		0		0
142	skin_project_arm_1
143	baseline_retrospec_arm_1		0	0	69	0	1	0	2	0	2	0		0		0		0			0		1	4/15/2020	0	10	0		0		0		0		0		0		0		0		0		0		0		0
143	skin_project_arm_1
144	baseline_retrospec_arm_1		0	0	59	0	1	0	4	0	2	0		0		0		0			0		1	5/29/2020	0	25	0		0		0		0		0		0		0		0		0		0		0		0
144	skin_project_arm_1
[truncated: 474 more columns]
